# Supplementary material for: The case for targeting latent and lytic Epstein-Barr virus infection in multiple sclerosis
Source: Brain. 2025 May 6;148(9):3057–71. doi: 10.1093/brain/awaf170 (PMC12404723; doi:10.1093/brain/awaf170)
Supplement: awaf170_Supplementary_Data [file awaf170_supplementary_data.zip]

Archive with 2 entries (2 files):
- awaf170_Supplementary_Data.pdf
- brain-2024-03099-File006.pdf
